# Supplementary material for: Reliance into Action: Understanding EMA Documents to Streamline Reliance for Marketing Authorization Applications
Source: Ther Innov Regul Sci. 2025 Jun 28;59(5):1032–41. doi: 10.1007/s43441-025-00824-9 (PMC12446411; doi:10.1007/s43441-025-00824-9)
Supplement: Supplementary file 2 — Supplementary Material 2 [file 43441_2025_824_MOESM2_ESM.xlsx]

## Sheet: Sheet1
REGION	Countries/Territory applying reliance/recognition	Name	Type	LCM	Comments
LATAM
	Argentina	Verification route	Reliance on SRA	x
	Cuba	Verification route, abridged route	Reliance on SRA
	Brazil	abridged pathway	Reliance on SRA
	Chile	abridged pathway	Reliance on SRA
	Colombia	abridged pathway	Reliance on SRA
	Mexico	equivalence agreements aka verification	Reliance on SRA
	Uruguay		Reliance on SRA
	Guatemala	Reference recognition	Reliance on SRA
	El Salvador	Reference recognition	Reliance on SRA
	Honduras	Reference recognition	Reliance on SRA
	Belize	Reference recognition	Reliance on SRA
	Nicaragua	Reference recognition	Reliance on SRA
	Panamá	Reference recognition	Reliance on SRA	x	New indications & CMC
	Dominican Republic	Reference recognition	Reliance on SRA	x	CMC and PI changes
	Costa Rica	Reference recognition	Reliance on SRA	x	New indications only
	Ecuador	Reference recognition	Reliance on SRA
AFRICA
	Algeria	Reliance pathway	Reliance on SRA
	Ethiopia	Reliance pathway	Reliance on SRA
	Ghana	Reliance pathway	Reliance on SRA
	Burkina Faso	Reliance pathway	Reliance on SRA based Accelerated registration
	Côte d'Ivoire	Reliance pathway	Reliance on SRA based Accelerated registration
	Gambia	Reliance pathway	Reliance on SRA based Accelerated registration
	Ghana	Reliance pathway	Reliance on SRA based Accelerated registration
	Guinea	Reliance pathway	Reliance on SRA based Accelerated registration
	Niger	Reliance pathway	Reliance on SRA based Accelerated registration
	Nigeria	Reliance pathway	Reliance on SRA based Accelerated registration
	Senegal	Reliance pathway	Reliance on SRA based Accelerated registration
	Sierra Leone	Reliance pathway	Reliance on SRA based Accelerated registration
	Togo	Reliance pathway	Reliance on SRA based Accelerated registration
	Seychelles	Reliance pathway	Reliance on SRA based Accelerated registration
	Rwanda	Reliance pathway	Reliance on SRA based Accelerated registration
	Tanzania	Reliance pathway	Reliance on SRA based Accelerated registration
	Zambia	Reliance pathway	Reliance on SRA based Accelerated registration
	Zimbabwe	Reliance pathway	Reliance on SRA based Accelerated registration
	Botswana	Reliance pathway	Reliance on SRA based Accelerated registration
	Namibia	Reliance pathway	Reliance on SRA based Accelerated registration
	South Africa	Reliance pathway	Reliance on SRA based Accelerated registration
	Burundi	Reliance pathway	Reliance on SRA based Accelerated registration
	Kenya	Reliance pathway	Reliance on SRA based Accelerated registration
	Rwanda	Reliance pathway	Reliance on SRA
	Tunisia	No legal framework for Reliance however they rely on EMA	Reliance on SRA
	Uganda	Reliance pathway	Reliance on SRA based Accelerated registration
	Morocco	No legal framework for Reliance however they rely on EMA	Reliance on SRA
	South Sudan	Reliance pathway	Reliance on SRA based Accelerated registration
ME
	Saudi Arabia	Verification, abridged	Reliance on SRA
	Jordan	Verification, abridged	Reliance on SRA	x
	Kuwait	Verification, abridged	Reliance on SRA
	Iraq	Fast Track	Reliance on SRA
	Egypt	abridged, verification pathway	Reliance on SRA (abridged), EMA and/or FDA (verification)
	Turkey	Reliance	Reliance on SRA	x	not applied in practice
	Bahrain	Fast Track	Reliance on SRA
	Oman	Fast Track	Reliance on SRA
	Qatar	Fast Track	Reliance on SRA
	UAE	Fast Track	Reliance on SRA
APAC
	Singapore	Verification, abridged route	Reliance on SRA	x
	Indonesia	reliance (abridged) pathway	Reliance on SRA	x	New indications only
	Malaysia	abbreviated review, verification	Reliance on SRA
	Philippines	verification, abridged pathway	Reliance on SRA	x
	Taiwan	abridged pathway	Reliance on SRA
	Thailand	abridged pathway	Reliance on SRA
	Hong Kong	abridged pathway	Reliance on SRA
	New Zealand	abbreviated process	Reliance on SRA
Eastern EU
	Belarus	Reliance pathway	Reliance on SRA
	Kosovo	Fast Track	Reliance on SRA
	North Macedonia	Fast Track	Reliance on SRA
	Moldova	Reliance pathway	Reliance on SRA
	Bosnia and Herzegovina	Fast Track	Reliance on SRA
	Serbia	Fast Track	Reliance on SRA
	Montenegro	Fast Track	Reliance on SRA
	Albania	Fast Track	Reliance on SRA
	Georgia	Fast Track	Reliance on SRA
EU
	UK	MHRA reliance procedure to EC decision	Unilateral reliance on EU	x

## Sheet: Sheet2
Albania
Algeria
Argentina
Bahrain
Belarus
Belize
Bosnia and Herzegovina
Botswana
Brazil
Burkina Faso
Burundi
Chile
Colombia
Costa Rica
Côte d'Ivoire
Cuba
Dominican Republic
Ecuador
Egypt
El Salvador
Ethiopia
Gambia
Georgia
Ghana
Guatemala
Guinea
Honduras
Hong Kong
Indonesia
Iraq
Jordan
Kenya
Kosovo
Kuwait
Malaysia
Mexico
Moldova
Montenegro
Morocco
Namibia
New Zealand
Nicaragua
Niger
Nigeria
North Macedonia
Oman
Panamá
Philippines
Qatar
Rwanda
Saudi Arabia
Senegal
Serbia
Seychelles
Sierra Leone
Singapore
South Africa
South Sudan
Taiwan
Tanzania
Thailand
Togo
Tunisia
Turkey
UAE
Uganda
UK
Uruguay
Zambia
Zimbabwe
